# Supplementary material for: A Novel Polyvinyl Alcohol/Salecan Composite Hydrogel Dressing with Tough, Biocompatible, and Antibacterial Properties for Infected Wound Healing
Source: Gels. 2026 Jan 8;12(1):60. doi: 10.3390/gels12010060 (PMC12840809; doi:10.3390/gels12010060)
Supplement: Supplementary file 1 [file gels-12-00060-s001.zip]

Archive with 1 entries (1 files):
- gels-4079382-supplementary.pdf
